# Supplementary material for: Metabolic Effects of Vitamin B1 Therapy under Overnutrition and Undernutrition Conditions in Sheep
Source: Nutrients. 2021 Sep 29;13(10):3463. doi: 10.3390/nu13103463 (PMC8540229; doi:10.3390/nu13103463)
Supplement: Supplementary file 1 [file nutrients-13-03463-s001.zip]

Archive with 1 entries (1 files):
- nutrients-1356643-supplementary.pdf
